# Supplementary material for: Relationship between parenting stress and informant discrepancies on symptoms of ADHD/ODD and internalizing behaviors in preschool children
Source: PLoS One. 2017 Oct 10;12(10):e0183467. doi: 10.1371/journal.pone.0183467 (PMC5634535; doi:10.1371/journal.pone.0183467)
Supplement: S1 File — (XLSX) [file pone.0183467.s001.xlsx]

## Sheet: Sheet1
ia_p	hi_p	odd_p	in_p	ia_t	hi_t	odd_t	in_t	ps	pd	pcdi	dc	d_ia_total	d_hi_total	d_odd_total	d_in_total	d_ia1	d_ia2	d_ia3	d_hi1	d_hi2	d_hi3	d_odd1	d_odd2	d_odd3	d_in1	d_in2	d_in3	pd_1	pd_2	pd_3	pcdi_1	pcdi_2	pcdi_3	dc_1	dc_2	dc_3
15	21	12	9	11	15	13	14	95	38	16	41	0.68	0.66	-0.78	-1.32	1	-0.33	0.67	0.67	0.67	0.67	-1	0.33	0.17	-1.44	-1.84	-0.22	3.25	4	3	1	2	1.75	3.5	2.4	3.75
21	25	8	3	22	20	9	11	93	33	23	37	0.13	0.58	-0.83	-1.63	-0.33	0	0	-0.33	0.33	1.67	-1.33	-2	0	-1.77	-2.11	-0.42	2.75	3.25	3	1.67	2.67	2.5	3	2.2	3.5
14	10	0	3	13	9	2	1	70	25	19	26	0.21	-0.19	-1.12	-0.17	0	0.33	0	0.33	0	0	-1	-1	-1	0.52	-0.38	-0.75	2.25	2.5	2	2	1.67	2	2.5	1.6	2
14	19	11	21	8	9	4	1	89	32	16	41	0.94	1.18	0.64	2.06	0.33	0.33	1.33	1.67	0.33	1.33	0.67	0.33	0.17	1.84	1.9	2.01	3	3	2.67	1	2	1.75	3.75	3	2.75
9	8	7	4	11	14	9	2	68	27	15	26	-0.38	-1.19	-1.02	-0.19	0	0	-0.67	-0.67	-0.67	-0.67	-1.33	0	-0.67	0.52	-0.43	-0.75	2.75	2.5	2	1	1.67	1.75	2	1.8	2.25
12	16	15	23	23	22	21	3	87	29	19	39	-1.61	-1.07	-1.63	2.02	-1	-1	-1.67	-1	-0.33	-0.67	-1	-0.33	-0.17	1.18	2.28	2.21	2.75	3	2	2	2	1.75	3.25	2.8	3
12	13	4	5	14	16	6	3	70	23	16	31	-0.29	-0.7	-1.07	-0.21	0.33	-0.67	-0.33	-0.67	-0.67	0.33	-2	-0.67	-1.17	-0.46	-0.43	0.36	2.25	2	2	1.33	2	1.5	2.5	2.4	2.25
13	15	7	9	3	5	1	0	81	34	15	32	1.5	1.12	0.41	0.72	1.33	1	1	0	1	2.33	0	0.33	0.83	0.19	1.52	0.36	3.75	2.75	2.67	1.67	1.33	1.5	2.25	2.4	2.75
8	1	9	7	21	13	5	7	66	22	14	30	-2.02	-2.12	0.08	-0.55	-1.33	-1.33	-1.67	-1	-2	-1	0	-0.33	-0.5	-0.13	-0.11	-1.2	2.25	2	1.67	1	2	1.25	2.25	2.2	2.5
11	18	19	17	11	13	9	19	101	34	23	44	-0.03	0.47	1.29	-1.06	0.33	-0.33	0	0.33	0.67	0.67	0.33	1.33	1.17	0.86	-0.65	-3.41	2.75	3	3.67	2	2	2.75	3.25	3.4	3.5
9	8	8	2	10	5	3	2	76	26	20	30	-0.24	0.05	0.24	-0.44	0.33	-0.33	-0.33	0.67	0.33	0	0.33	1	0	-0.14	-0.81	-0.29	2.5	2.5	2	2	2	2	2.5	1.8	2.75
17	16	11	13	20	20	21	26	93	29	25	39	-0.29	-0.8	-2.4	-2.58	-0.33	0	-0.67	-0.67	-0.67	0	-0.33	-0.67	-1.5	-4.38	-1.84	-0.02	3	2.25	2.67	2.33	2.33	2.75	3.75	1.8	3.75
13	8	8	13	14	12	7	18	73	23	13	37	-0.11	-0.91	-0.47	-1.41	-0.33	0.33	-0.33	-1	-0.67	0.33	-0.33	-0.33	-0.33	-1.77	-0.59	-1.51	1.75	2.5	2	1	1.33	1.5	3.25	2.8	2.5
8	1	3	10	23	8	1	11	87	18	30	39	-2.32	-1.43	-0.36	-0.76	-1.67	-1.67	-1.67	-1	-1	-0.33	-0.67	-0.67	-0.33	-1.44	-0.65	0.36	2.25	1.5	1	2.67	3.33	3	3	2.6	3.5
6	5	9	10	12	18	15	25	60	21	12	27	-1.06	-2.2	-1.71	-2.8	-1	-0.33	-0.67	-1.67	-1	-1.67	-0.67	-0.67	-1.17	-2.42	-1.46	-3.86	2	2.25	1.33	1.33	1	1.25	2.25	1.8	2.25
9	13	0	1	19	25	9	11	52	23	10	19	-1.55	-1.95	-2.38	-1.88	-2	-0.67	-0.67	-2	-0.33	-1.67	-3	-2.67	-2.67	-1.12	-2.11	-2.12	2.25	2.5	1.33	1	1	1	1	1.4	2
24	27	22	30	25	25	19	6	108	31	28	49	0.22	0.19	0.08	2.45	0	-0.33	0	0	0.33	0.33	-0.33	0	0.33	2.17	2.55	2.21	3.25	2.5	2.67	2	2.67	3.5	3.5	3.6	4.25
13	2	3	11	4	9	8	11	80	25	24	31	1.35	-1.42	-1.62	-0.64	1	0.67	1.33	-0.33	0	-2	-1	-0.33	-0.5	-0.13	-0.16	-1.46	2.75	2	2	2	2.67	2.5	2.25	2.2	2.75
24	24	10	13	23	20	19	18	81	19	15	47	0.51	0.42	-2.24	-1.41	0.33	0	0	0.67	0	0.67	-1.67	0.67	-2.17	-2.42	-0.27	-0.67	1	2.25	2	1	1	2.25	3.75	3.6	3.5
19	13	17	6	12	13	6	0	75	38	15	22	1.24	-0.29	1.44	0.35	0.67	0.67	1	0	0	0	0.67	0.67	0.83	0.52	0	0.36	3.5	3	4	1	2	1.5	1.5	1.4	2.25
12	8	9	11	22	17	15	25	84	28	22	34	-1.46	-1.61	-1.71	-2.68	-1.67	-1.33	-0.33	-1.67	-0.33	-1	-1.33	-0.33	-0.83	-2.42	-2.38	-2.24	2.5	2.5	2.67	2	2.33	2.25	3	2.4	2.5
5	20	10	3	6	21	17	9	46	16	13	17	-0.36	-0.33	-1.88	-1.34	-0.67	0.33	0	0.33	0.33	-1	-1.33	-1	-0.83	-0.79	-0.87	-2.12	1.75	1.5	1	1	2	1	1	1	2
11	22	18	19	10	22	24	22	113	40	19	54	0.12	-0.16	-1.59	-1.25	0.33	0.33	-0.33	-0.33	0	0.33	-0.67	0	0.33	-1.76	-1.46	0.19	4	3.25	3.67	2.33	1.67	1.75	4.5	3.6	4.5
11	11	7	14	14	6	8	8	65	14	16	35	-0.47	0.37	-0.85	0.17	-0.67	0	-0.33	0.67	0	1	-0.33	1	0	0.19	-0.11	0.19	1.5	1.25	1	1.33	2	1.5	2.5	2.6	3
14	13	14	21	8	10	3	3	84	33	20	31	0.94	0.13	1.4	1.77	0.67	1	0.33	0	-0.33	1.33	1	0	1	1.84	1.47	1.68	2.75	3	3.33	2	2	2	2.5	2.2	2.5
15	21	8	14	17	16	4	26	77	28	16	33	-0.2	0.52	0.06	-2.45	-0.33	-0.33	0	0.33	0	1.33	-0.67	-1.33	-0.17	-1.44	-1.94	-3.41	2.5	3	2	1	1.33	2.25	2.75	1.6	3.5
9	7	10	5	16	20	10	4	72	29	10	33	-1.11	-2.17	-0.62	-0.36	-0.67	-0.67	-1	-0.67	-1.33	-2.33	-2.33	0.33	-0.83	-0.13	-0.87	0.04	3	2.5	2.33	1	1	1	2.75	2.4	2.5
13	14	14	10	8	13	15	3	55	20	10	25	0.76	-0.14	-0.75	0.41	0.67	-0.33	1.33	0	0	0.33	-0.33	0.67	0.67	0.52	0.71	-0.09	2.25	1.75	1.33	1	1	1	2	1.8	2
7	13	11	17	3	4	2	9	85	39	14	32	0.44	0.95	1	0.4	0.67	0	0.67	0.33	1.33	1.33	0.33	1.33	1.17	0.53	-0.11	0.77	3.5	3.75	3.33	1.33	1	1.75	2.5	2.2	2.75
22	18	10	30	14	18	9	14	83	30	13	40	1.48	-0.22	-0.45	1.28	0.67	1.33	0.67	0	0	0	-1.33	-0.33	-0.67	0.86	0.49	2.29	2	3.75	2.33	1.33	1.67	1	3.5	2.4	3.5
14	14	4	21	19	3	2	17	96	31	29	36	-0.67	1.25	-0.35	-0.27	0	-0.67	-1	1	1.67	1	0	0	0.5	-1.11	0.06	0.77	2.75	2.75	3	2.33	3	3.25	2.75	2.6	3
12	17	18	24	22	16	5	0	112	42	26	44	-1.46	-0.09	1.81	2.58	-0.67	-1.67	-1	0	0.33	0	0	0.33	1.33	2.16	2.28	2.67	4	3.75	3.67	2.33	3.33	2.25	3.25	3.2	3.75
23	9	9	9	12	0	0	1	84	29	21	34	1.95	0.9	0.97	0.57	1.33	1.33	1	1	1	1	1	1	1.5	0.52	-0.43	1.35	2.75	2.75	2.33	2	2	2.25	2.75	2.4	2.75
10	22	14	14	12	22	12	5	79	27	15	37	-0.35	-0.16	-0.21	0.61	-0.67	0	0	-0.67	0.67	0	-1.33	-0.33	-0.33	0.85	0.71	0.24	2.25	1.75	3.67	1.67	1.33	1.5	3.25	2.2	3.25
7	12	8	15	12	9	4	11	86	32	18	36	-0.88	0.11	0.06	-0.14	-0.33	-1.33	0	0	0	1	-0.33	0.33	-0.17	-0.46	-0.16	0.31	2.75	3.5	2.33	1	3	1.5	3	2	3.5
12	16	8	7	23	5	2	8	55	18	14	23	-1.61	1.28	0.42	-0.7	-1	-1.33	-1.33	1.67	1.67	0.33	0	0.67	0.67	-0.13	-0.97	-0.75	2	1.25	1.67	2	1	1.25	1.75	1.2	2.5
22	20	16	14	17	17	10	16	100	29	27	44	1.04	0.23	0.53	-0.99	0.33	1	0.33	-0.33	0.33	1	-0.33	0.67	0	-0.46	0.6	-2.82	2.75	3.25	1.67	2.67	4	1.75	2.75	3	4.5
18	22	16	12	21	15	17	15	56	22	14	20	-0.26	0.81	-0.72	-1.1	-0.33	0	-0.67	0.33	0.67	1.33	0.67	0	0.33	-2.43	-0.11	-0.27	2	2	2	1.33	1.67	1.25	1.5	1.6	1.5
5	6	3	2	8	2	3	2	36	13	10	13	-0.65	0.16	-0.72	-0.44	0	-0.67	-0.33	0	0.33	1	0	0.33	0.17	-0.14	0	-1.2	1.5	1	1	1	1	1	1	1	1
19	23	18	33	12	7	4	7	116	44	23	49	1.24	2.07	1.99	2.68	1.33	0.33	0.67	1.67	1.33	2.33	1.33	1.67	1.5	2.5	3.42	1.63	3.75	4	4.33	2.67	2.33	2	3.5	4	3.75
12	19	9	6	11	26	12	6	60	17	12	31	0.15	-1.17	-1.18	-0.53	-0.33	0	0.67	-1.33	-0.67	-0.33	-2	-1.33	-2	0.19	-1.3	-0.42	1.25	2	1.33	1	1.33	1.25	3.25	1.4	2.75
21	22	14	10	17	13	3	6	70	29	15	26	0.86	1.09	1.4	-0.03	1	-0.33	0.67	0	1	2	0	0.67	0.17	-0.13	-0.05	0.24	2.5	2.5	3	1.33	1.67	1.5	2.25	2	1.75
9	13	9	19	6	10	1	1	84	21	21	42	0.35	0.13	0.79	1.81	0	0.67	0.33	0	1	0	-0.67	0	1	2.82	1.52	0.57	1.75	2	2	2	2	2.25	2.75	3.4	3.5
17	12	12	14	6	4	0	5	85	27	24	34	1.76	0.8	1.55	0.61	1.67	1	1	0.67	1.33	0.67	0.33	1.67	1.17	1.51	0.33	-0.34	2.5	2.75	2	2	2.67	2.5	2.5	2.6	2.75
10	11	5	8	9	9	2	4	80	36	18	26	0.09	-0.04	-0.16	0.01	0	-0.33	0.67	0.67	0.33	-0.33	-1	0.33	-0.33	-0.14	1.14	-1	3.5	3.25	3	2.33	1.67	1.5	2	1.8	2.25
10	11	2	9	11	3	1	7	90	31	24	35	-0.21	0.79	-0.56	-0.3	-0.33	0.33	-0.33	0.67	1	1	-0.33	0	0	-0.13	0	-0.67	2.75	3	2.67	2	2.67	2.5	3	2	3.25
16	17	5	10	10	17	9	8	99	43	21	35	1	-0.23	-1.41	-0.32	1	1	0	0.67	0	-0.67	-1.33	-1	-1.5	0.2	0.71	-1.66	3.75	4	4	1.67	2.33	2.25	3.5	1.6	3.25
23	10	15	11	22	2	6	9	99	37	19	43	0.48	0.77	1.06	-0.35	-0.67	0.33	0.67	1	1	0.67	1	2.33	1.67	-0.46	0.22	-0.55	3.25	3.25	3.67	1.33	2.33	2	3.75	2.8	3.5
23	23	11	13	17	24	20	21	134	44	29	61	1.21	-0.28	-2.22	-1.85	0	1	1	-0.33	-0.33	0.33	-1	-1	-2	-1.43	-1.84	-1.46	4.5	4.5	2.67	1.67	3.67	3.25	5	4.2	5
11	14	13	13	23	11	4	22	90	26	22	42	-1.79	0.14	1.03	-1.99	-1.67	-1	-1.33	-0.33	0.67	0.67	0	0.67	0.5	-1.11	-2.76	-1.46	2.5	2.75	1.67	2	2	2.5	3.25	2.8	3.75
11	14	9	4	16	16	4	6	59	28	15	16	-0.76	-0.55	0.26	-0.78	-1	-1.33	0.67	-0.67	0	0	-1	-1.33	0.5	-1.44	-0.43	0.04	3.25	2	2.33	1	1.67	1.75	1.25	1	1.5
5	10	12	22	4	1	3	10	99	36	20	43	-0.06	0.91	1.01	0.87	0	0	0.33	0.67	0.67	1.67	1	2	1.17	0.2	1.85	0.64	3.5	3	3.33	2	2	2	3.75	3.2	3
9	9	5	6	12	3	0	10	73	25	21	27	-0.53	0.48	0.2	-1.11	0	-0.67	-0.33	0.67	0.33	1	0	0.33	0.67	-1.12	-1.73	-0.09	2.25	2.5	2	2	2.33	2	2.25	1.8	2.25
8	13	5	12	24	11	5	32	67	30	11	26	-2.46	-0.01	-0.69	-3.58	-1.67	-2	-1.67	0.67	0.33	-0.33	-1.33	-0.33	0.17	-2.42	-4	-3.66	2.75	2.75	2.67	1	1	1.25	2	2.2	1.75
22	24	17	5	8	9	12	5	64	20	12	32	2.35	1.94	0.37	-0.51	1	2	1.67	1.67	1.67	1.67	-0.33	2.33	1.67	-0.13	-0.87	-0.42	1.25	2.5	1.67	1	1	1.5	2.5	2.2	2.75
14	23	7	5	8	12	5	0	89	38	18	33	0.94	1.38	-0.31	0.22	0.67	0.67	0.67	1.67	1	1	-0.67	0.33	-1	0.19	0	0.36	3.75	3.5	3	1.67	2	1.75	2.5	2.2	3
14	10	2	4	22	14	5	9	58	20	14	24	-1.11	-0.89	-1.27	-1.21	-1.33	-1	-0.33	-1.33	0	0	-1	-1.67	-1.33	-0.79	-0.43	-2.12	1.5	1.75	2.33	2	1	1.25	2	1.6	2
18	13	17	19	6	12	3	2	93	20	24	49	1.94	-0.15	1.98	1.67	1.33	1.33	1.33	-0.67	1	0	0.33	1.33	0.67	1.18	1.9	1.68	1.75	1.5	2.33	2	2.67	2.5	3.5	3.4	4.5
2	1	5	1	2	3	15	4	64	27	11	26	-0.3	-0.74	-2.49	-0.86	0	-0.33	0.33	-0.33	-0.33	0	0	0	1	-0.46	-1.25	-0.75	2.25	3	2	1.33	1	1	2.25	1.8	2
8	16	8	13	20	14	11	13	84	34	17	33	-1.88	0.03	-1.19	-0.68	-1	-1.33	-1.67	0.67	0	0	-1.33	-0.67	0.5	-0.46	-1.46	-0.02	3	3.5	2.67	1.67	1.67	1.75	2.25	2.8	2.5
11	20	14	12	18	26	20	25	91	35	16	40	-1.05	-1.02	-1.64	-2.55	-0.33	-1.67	-0.33	-0.33	-0.67	-1	-2	-0.67	-0.5	-2.09	-1.46	-3.41	3	3.25	3.33	1.33	1.33	2	4	2	3.5
22	16	10	28	15	21	13	7	98	24	26	48	1.33	-0.94	-1.16	2.05	1	1	0.33	0	-0.33	-1.33	-1.67	-0.33	-1.17	1.19	2.66	2.08	2.25	2.5	1.67	3	2.67	2.25	3.75	3.4	4
9	16	19	12	17	25	18	19	69	18	14	37	-1.26	-1.49	-0.32	-1.68	-1	-1.33	-0.33	-1	-1	-1	-1	0.33	-0.5	-1.77	-1.41	-1.26	1.75	1.5	1.67	1.33	1.33	1.5	2.25	2.6	3.75
4	15	14	7	5	8	3	0	73	31	10	32	-0.39	0.71	1.4	0.47	-0.33	0.33	-0.33	0.67	0.67	1	0.67	1.67	0.17	0.85	0	0.36	2.5	3	3	1	1	1	2.25	2	3.25
19	15	9	1	23	21	15	22	67	22	20	25	-0.37	-1.09	-1.71	-3.48	-0.33	-0.33	-0.67	-0.33	-0.33	-1.33	-1.33	-0.67	-2	-4.06	-3.03	-2.12	2	2	2	2	2	2	2	2	1.75
21	20	11	14	16	18	14	19	113	46	22	45	1.01	0.09	-1.15	-1.43	0.67	0.67	0.33	0	0.33	0.33	-0.67	-1	0	-0.78	-1.41	-1.71	4.5	4	4	1.67	3	2	3.75	3.6	3
16	19	12	19	3	5	2	1	79	26	20	33	2.03	1.73	1.19	1.81	1.33	1	2	0.67	2.33	1.67	1	0.67	1.17	1.51	1.14	2.34	2.25	2.5	2.33	2	2.33	1.75	2.75	2.2	2.75
10	14	22	31	4	1	4	14	93	27	23	43	0.82	1.52	2.77	1.41	1	0	1	1.67	1.33	1.33	2.67	2.67	2.5	2.17	0.93	0.47	2.5	2.75	2	2.33	2.67	2	3.25	2.8	4
12	22	24	36	10	10	13	2	126	32	33	61	0.29	1.5	1.54	3.78	0.33	-0.33	0.67	1.33	1.33	1.33	1.67	2.67	1.33	3.48	3.74	3.32	2.5	3	3.33	4.33	2	3.5	5	4.2	5
2	2	8	1	3	5	3	0	54	20	11	23	-0.45	-0.86	0.24	-0.27	-0.33	0.33	-0.33	-0.33	-0.33	-0.33	0.33	0.67	0.33	-0.47	-0.38	0.04	2	1.5	2	1	1	1.25	2	1.6	1.75
14	18	15	3	21	22	18	13	85	27	20	38	-0.96	-0.77	-1.09	-1.92	-1	-1	-0.33	0	-0.33	-1	-0.67	-0.67	-0.33	-2.43	-1.73	-0.88	2	2.75	2.67	2	2	2	3.5	2.4	3
11	5	7	6	13	7	9	3	78	24	22	32	-0.32	-0.68	-1.02	-0.09	0	-1	0.33	-0.33	-0.67	0.33	0	0	0.33	-0.14	-0.43	0.24	2	2.5	2	2	2.67	2	2.25	2.8	2.25
11	13	20	13	12	5	10	15	81	26	12	43	-0.18	0.82	1.31	-0.97	0	-0.33	0	0	1.67	1	1.33	2.33	2.33	0.53	-1.84	-1.46	2.25	2.5	2.33	1	1	1.5	3.75	3	3.25
2	5	7	16	4	0	0	1	90	40	17	33	-0.59	0.29	0.59	1.44	0	-0.67	0	0	1	0.67	0.67	1	1	1.51	1.52	0.9	3.75	4.25	2.67	1.67	1.33	2	2.5	2.4	2.75
9	7	4	18	6	3	1	6	69	24	22	23	0.35	0.18	-0.17	0.96	0.67	-0.33	0.67	0	0.67	0.67	-0.33	0	1.17	0.85	0.65	0.97	1.75	2.75	2	2	2.33	2.25	1.75	1.4	2.25
3	11	15	6	5	12	10	8	86	39	20	27	-0.56	-0.46	0.34	-0.82	0.33	-0.67	-0.33	0.33	-0.67	0	0.33	0.67	0.67	-1.12	-0.59	-0.42	3.5	3.75	3.33	2	2	2	2	2.2	2
4	4	7	2	4	5	1	0	61	22	14	25	-0.24	-0.56	0.41	-0.15	-0.33	0	0.33	-0.33	0	0	0.33	0	0.67	-0.14	-0.38	0.04	2	2	2	1	1.33	1.75	2	1.8	2
4	5	3	7	0	3	1	0	68	29	11	28	0.34	-0.13	-0.36	0.47	0.33	0.33	0.67	0	0.33	0.33	-0.33	0.67	-0.17	0.85	0	0.36	3.25	2.5	2	1	1	1.25	2.25	1.8	2.5
8	8	6	11	0	0	0	13	68	26	15	27	1.05	0.74	0.39	-0.93	0.67	0.67	1.33	0	1.33	1.33	0.33	1	1	-0.46	-0.16	-2.04	2.5	2.5	2	1	1.67	1.75	2.25	1.8	2.25
2	6	3	17	2	0	0	2	91	38	20	33	-0.3	0.44	-0.19	1.42	-0.33	0.33	0	0.33	1	0.67	0	0.33	1	1.51	0.71	1.68	3.5	3.5	3.33	2	2	2	2.75	2.4	2.5
2	3	3	2	11	11	15	20	90	39	23	28	-1.62	-1.54	-2.87	-3.07	-0.67	-1.67	-0.67	-1	-1.33	-0.33	-1	-0.67	-0.83	-3.08	-3.41	-1.66	3	4.25	3.33	2	2.33	2.5	2	2	2.5
12	7	7	10	11	6	2	2	59	24	12	23	0.15	-0.24	0.23	0.55	-0.33	0	0.67	0	0	0.33	0	0.33	0.17	0.85	0.38	0.36	2	2.5	2	1.67	1	1	1.75	1.8	1.75
19	14	7	27	27	21	12	42	90	31	24	35	-0.96	-1.24	-1.56	-3.17	-1	-1.67	0	-0.67	-0.67	-1	-1.67	-1	-1.83	-2.08	-3.46	-2.87	2.75	2.75	3	1.67	3.33	2.25	2.75	2.4	3
7	9	11	9	7	1	0	3	97	40	25	32	-0.15	0.76	1.36	0.28	0	0.33	-0.33	0.33	1.33	1	0.67	1.33	2	0.19	0.33	0.36	3.5	4	3.33	2.33	2.67	2.5	2.5	2.4	2.5
3	6	8	7	7	13	7	12	71	31	16	24	-0.86	-1.36	-0.47	-1.28	-0.33	-0.67	-0.33	-0.67	-0.33	-1.33	-0.67	0	-0.67	-1.12	-0.49	-1.91	3.25	2.5	2.67	1.33	1	2.25	2.25	1.8	1.5
3	1	3	8	11	2	0	4	47	21	10	16	-1.44	-0.6	-0.19	0.01	-1	-1	-0.67	-0.33	0	0	0	0	0.5	-0.46	0.33	0.36	2	2.25	1.33	1	1	1	1.75	1	1
1	4	6	7	3	0	0	0	66	23	13	30	-0.63	0.13	0.39	0.47	-0.33	0	-0.33	0	1	0.33	0.33	1	1	0.19	0.76	0.36	2	2	2.33	1	1.67	1.25	2	2.6	2.25
13	18	8	20	14	2	0	14	112	44	27	41	-0.11	2	0.78	0.04	0.67	-0.67	-0.33	1	1.67	2.67	1	0	1.5	-1.11	0.55	0.85	4	4	4	2.33	3	2.75	4	2.8	2.75
5	8	7	14	2	0	7	23	41	11	10	20	0.23	0.74	-0.67	-2.01	0.33	0.33	0.33	0.33	1.33	1	0.67	1.33	0.5	-1.77	-2.27	-1.63	1	1	1	1	1	1	1	2	1.5
6	7	10	6	0	0	0	2	77	36	18	23	0.7	0.59	1.17	0.06	0.67	0.33	1	0	1.33	1	0.33	2	1.5	0.19	0.76	-0.88	3.5	3	3.33	1.67	1.67	2	2	1.6	1.75
1	2	4	10	1	1	0	0	47	15	11	21	-0.33	-0.31	0.01	0.84	0	0	0	0.33	0	0	0	0.67	0.5	0.19	0	2.01	1.5	1.25	1.33	1	1.33	1	1.75	1.4	1.75
2	7	8	0	8	13	10	5	75	30	20	25	-1.18	-1.21	-1.01	-1.13	-0.33	-1	-0.67	-0.67	-0.67	-0.67	-0.67	0	-0.67	-1.45	-1.25	-0.29	2.75	2.75	2.67	2	2	2	2	1.8	2
7	6	1	5	0	0	0	2	67	44	10	13	0.87	0.44	-0.57	-0.07	0.67	0.67	1	0.33	0.67	1	0	0	0.5	-0.47	0.76	-0.55	4.25	3.75	4	1	1	1	1	1	1
9	7	16	24	8	0	2	1	73	28	15	30	0.06	0.59	1.97	2.43	0.33	0.33	-0.33	1	1	0.33	1.33	2.67	2	2.49	2.28	1.88	2.5	2.75	2.33	1.33	2	1.25	2.25	2.2	2.5
4	2	3	13	0	0	1	2	76	42	17	17	0.34	-0.17	-0.36	0.92	0.67	0	0.67	0	0.67	0	0	0.67	0.5	0.85	1.52	0.24	4.5	4.5	2	1.67	1.67	1.75	1.5	1	1.5
3	3	2	2	3	1	0	0	61	32	12	17	-0.27	-0.16	-0.38	-0.15	-0.33	0	0.33	0	0.33	0.33	-0.33	0.67	0	-0.47	0	0.04	3.25	2.75	2.67	1	1	1.5	1.25	1.2	1.5
4	5	6	2	6	6	2	3	82	33	15	34	-0.53	-0.54	0.04	-0.59	-0.33	-0.33	0	-0.67	0	0.33	-0.33	0.33	0.33	-0.79	-0.43	-0.29	3	2.75	3.33	1	1	2.25	3.25	1.8	3
6	0	6	10	2	0	0	7	87	43	18	26	0.4	-0.48	0.39	-0.18	0.67	0	0.67	0	0	0	0.33	1	1	-0.46	0.71	-0.67	4.5	3.5	3.67	1.67	2.33	1.5	1.5	2	2.5
3	6	9	4	3	0	0	0	59	31	11	17	-0.27	0.44	0.97	0.1	0.33	-0.33	0	0	1	1	0.67	1	2	0.19	0.38	-0.29	3.25	2.5	2.67	1	1	1.25	1	1	2
5	6	4	7	0	0	0	0	37	13	10	14	0.52	0.44	0.01	0.47	0.33	0.33	1	0	1	1	0.33	0.33	1	0.52	0.76	0.04	1	1.5	1	1	1	1	1.25	1	1
8	15	7	5	4	0	0	0	85	34	23	28	0.47	1.81	0.59	0.22	1	0	0.33	1	2.33	1.67	0.67	1	1	-0.14	0.38	0.36	3.25	3.25	2.67	1.67	2.67	2.5	2.25	1.8	2.5
7	3	4	13	5	3	0	0	70	31	15	24	0.14	-0.43	0.01	1.22	0.67	0.33	-0.33	0	0	0	0	0.33	0.17	1.18	0.76	1.35	2.75	2.75	3	1.33	1.67	1.5	1.75	1.4	2.5
15	6	2	16	7	3	0	2	83	28	25	30	1.26	0.02	-0.38	1.3	1	0.33	1.33	0.33	0.67	0	-0.33	-0.67	1	1.84	2.28	-0.42	2.5	2.5	2.67	1.67	2.33	3.25	2.25	2.2	2.5
2	2	0	1	1	0	0	0	39	11	11	17	-0.16	-0.17	-0.76	-0.27	0.33	0.33	-0.33	0	0.33	0.33	0	0	0	-0.47	0	-0.29	1	1	1	1.33	1	1	1	1	2
14	21	16	2	6	24	10	1	72	38	10	24	1.23	-0.59	0.53	-0.3	1	1	0.67	-0.33	-0.33	-0.33	-2	0.67	-0.67	-0.79	0	0.04	3	4	3.33	1	1	1	2.75	1.2	1.75
2	3	6	7	0	0	0	0	62	36	10	16	-0.01	-0.02	0.39	0.47	0.33	0	0.33	0.33	0.67	0	0.33	1.33	0.5	-0.14	0.38	1.02	4	3	2.67	1	1	1	1	1	1.75
12	11	11	3	16	3	0	3	80	24	21	35	-0.58	0.79	1.36	-0.46	0.33	-1.67	0	1	0.67	1	1	1	1.17	-0.46	0	-0.75	2	2.5	2	2	2.33	2	2.5	2.6	3
1	5	3	1	0	1	0	1	49	25	10	14	-0.19	0.15	-0.19	-0.42	0	0	0.33	0	0.67	0.67	0	0.67	0.17	-0.47	0	-0.75	2.5	2.25	2	1	1	1	1	1.2	1
8	7	7	0	16	9	5	2	50	20	13	17	-1.29	-0.65	-0.31	-0.69	-1	-1	-0.67	-1	0	0.33	-0.67	0	0.5	-0.47	-1.25	-0.29	2	1.5	2	1	1.67	1.25	1.25	1.2	1.5
5	9	5	2	0	0	0	0	62	25	11	26	0.52	0.9	0.2	-0.15	0.33	0.33	1	1	1	1	0	1.67	0	-0.14	-0.38	0.04	3	1.75	2	1.33	1	1	2.75	1.6	1.75
4	14	11	3	16	17	6	1	72	25	20	27	-2	-0.69	0.28	-0.17	-1.67	-1	-1.33	-0.33	0	-0.67	-1.67	0	0.33	-0.46	0	0.04	2.25	2.25	2.33	2	2	2	1.75	2	2.5
7	14	12	14	0	0	0	0	87	42	13	32	0.87	1.66	1.55	1.34	1	0.33	1	0.67	2.33	1.67	1.67	1.33	1.5	1.18	1.14	1.35	4	4.25	3	1	1.33	1.5	2.25	2.6	2.5
4	4	2	3	5	2	0	0	45	20	10	15	-0.39	-0.14	-0.38	-0.03	0.33	0	-0.67	0	0.33	0.33	-0.33	0.33	0.17	0.19	-0.38	0.04	1.75	2.25	1.33	1	1	1	1	1.2	1.25
9	9	10	11	4	1	0	0	72	24	20	28	0.64	0.76	1.17	0.97	0.67	0.67	0.33	1	0.67	1	1	1.67	0.67	1.18	0.38	1.02	2.5	2	2	2	2	2	2	2	2.5
5	13	10	4	2	8	8	0	71	30	18	23	0.23	0.4	-0.27	0.1	0.67	0	0.33	0.33	1	0.33	0	1	0	-0.14	0	0.36	2.75	2.5	3	1.33	2	2	2	1.4	2
7	11	11	3	0	0	0	0	44	18	10	16	0.87	1.2	1.36	-0.03	0.67	0.67	1	0.67	1.33	1.67	1.33	1.67	1	-0.47	0	0.36	1.75	1.25	2	1	1	1	1.25	1.2	1.25
5	6	5	0	0	0	0	7	43	18	10	15	0.52	0.44	0.2	-1.42	0.67	0.33	0.67	0.33	0.67	1	0	1	1	-1.12	-1.25	-1.66	1.75	1.25	2	1	1	1	1.25	1.2	1
1	3	3	3	1	1	0	7	58	29	13	16	-0.33	-0.16	-0.19	-1.05	0	0	0	0.33	0.33	0	0	0.67	0.17	-0.47	-0.92	-1.79	2.75	2.75	2.33	1.67	1.33	1	1	1.2	1.5
2	5	10	17	2	0	11	22	92	31	24	37	-0.3	0.29	-0.8	-1.5	-0.33	0	0.33	0.67	0.67	0.33	0.67	2	1	-0.79	-2.76	-0.85	3.5	2.25	2.67	2	2.67	2.5	2.5	2.8	3.25
5	2	10	12	1	0	2	9	90	32	24	34	0.37	-0.17	0.81	-0.22	0.33	0.33	0.67	0	0.33	0.33	1	1.67	1	-0.13	-0.11	-0.22	3	3	2.67	3	2	2.25	2.5	2.2	3.25
8	2	6	7	3	2	0	1	78	26	20	32	0.61	-0.45	0.39	0.33	0.67	0.33	0.67	0	0	0	0	0.67	1	0.85	-0.43	0.36	2.5	2.5	2	2	2	2	3	2.4	2
2	1	9	7	1	0	0	14	67	33	15	19	-0.16	-0.33	0.97	-1.57	0.33	-0.33	0.33	0	0	0.33	0.33	1.67	1.5	-0.13	-1.78	-2.82	3	3.25	2.67	2	1.33	1.25	1.5	1.2	1.75
0	1	2	0	8	18	14	0	50	22	15	13	-1.53	-2.81	-2.89	-0.4	-1	-0.67	-1	-2	-1.67	-2	-2	-1.33	-2	-0.47	-0.38	-0.29	2.25	2	1.67	1.67	1.67	1.25	1	1	1
2	9	19	11	4	3	0	2	67	22	13	32	-0.59	0.48	2.9	0.68	0	-0.33	-0.33	-0.33	0.67	1.67	1.67	3	1.17	1.18	1.09	-0.42	2.5	1.75	1.67	1	1.67	1.25	2.5	2	3
2	4	9	3	9	10	10	10	59	24	12	23	-1.33	-1.25	-0.82	-1.48	-1	-0.67	-0.67	-0.33	-0.33	-1.33	-0.33	0.67	-0.33	-1.12	-2.16	-0.88	2.25	2.25	2	1	1	1.5	1.75	1.8	1.75
8	8	5	9	22	16	16	28	79	28	21	30	-2.17	-1.47	-2.66	-3.36	-1.67	-1.67	-1.33	-1.33	0	-1.33	-1	-1	-1.67	-4.06	-2.32	-2.37	2.5	2.75	2.33	2	2	2.25	2	2.4	2.5
5	1	0	4	7	6	3	7	69	28	18	23	-0.5	-1.16	-1.3	-0.92	-0.33	-0.33	0	-0.33	-1	-0.33	-0.67	-0.67	-0.67	-0.79	-0.43	-1.33	2.25	2.5	3	2	1.67	1.75	1.75	1.6	2
6	6	4	7	1	0	2	2	42	17	10	15	0.55	0.44	-0.35	0.18	0.67	0.33	0.67	0.33	0.67	1	0.33	0.67	0.5	0.52	-0.87	0.69	2	1.5	1	1	1	1	1	1	1.5
10	11	8	19	1	0	0	1	72	23	22	27	1.26	1.2	0.78	1.81	1	0.67	1.33	1	1.33	1.33	0.67	1	1.5	1.51	2.28	1.35	2.5	1.75	2	2	2.33	2.25	2.25	2	2
14	16	10	12	1	0	0	0	98	40	20	38	1.97	1.97	1.17	1.09	1.67	0.67	2	1	2	2.33	1	1.67	1	1.84	0.38	0.69	4	3.75	3	2	1.67	2.25	3	2.6	3.25
9	8	10	12	0	0	2	4	96	36	18	42	1.23	0.74	0.81	0.51	1.33	1.33	0.33	1	1	0.67	0.33	2	1.5	0.52	0.71	0.24	3	3.5	3.33	1	2	2.25	3.5	2.8	3.5
4	8	5	0	0	0	0	0	63	26	10	27	0.34	0.74	0.2	-0.4	0.33	0	1	0.33	1	1.33	0	1	1	-0.47	-0.38	-0.29	3.25	1.75	2	1	1	1	1.5	2	2.75
7	1	6	7	2	2	2	9	86	29	26	31	0.58	-0.6	0.04	-0.84	0.67	0.33	0.67	0	-0.33	0	0.33	0.33	1	0.52	-1.3	-2.04	3.25	2.5	2	3	2.33	2.5	2.25	2.4	2.5
2	1	3	2	0	0	0	0	47	21	12	14	-0.01	-0.33	-0.19	-0.15	0.33	0	0.33	0	0.33	0	0	0.67	0.5	-0.47	-0.38	0.36	2.25	1.75	1.67	1	1.33	1.25	1	1.2	1
13	16	10	15	1	5	0	0	85	38	17	30	1.79	1.28	1.17	1.46	1.33	1.33	1.33	1.33	1.33	1	0	2	0.17	2.16	1.52	0.36	3	3.75	3.67	2	1.33	1.75	2.75	2	2.25
7	8	7	1	5	2	0	0	53	25	10	18	0.14	0.47	0.59	-0.27	0	0	0.67	0.67	1	0.33	0.33	1	0.5	-0.14	-0.38	-0.29	2.75	2.25	1.67	1	1	1	1.75	1.2	1.25
8	19	13	8	5	12	0	3	79	32	13	34	0.32	0.77	1.75	0.16	0	0.33	0.67	1	0	1.33	0.33	0.67	-0.17	-0.14	-0.11	0.57	3.5	2.5	2.67	1	1.33	1.5	2.5	2	3.5
3	2	7	2	0	0	0	0	52	26	10	16	0.17	-0.17	0.59	-0.15	0.33	0.33	0.33	0	0.33	0.33	0.67	1	1	-0.47	0	0.04	2.25	3	1.67	1	1	1	1.25	1.2	1.25
9	11	12	15	1	0	1	0	80	29	20	31	1.08	1.2	1.37	1.46	0.67	0.67	1.33	1	1.33	1.33	1.33	1.67	1.5	1.51	1.14	1.35	2.75	3	2	2	2	2	3	2.2	2
3	5	9	1	6	5	2	0	65	25	12	28	-0.71	-0.41	0.61	-0.27	-0.33	-0.33	-0.33	0.33	-0.33	0	0.33	1	0.5	-0.14	-0.38	-0.29	2.25	2.5	2	1.33	1	1.25	2.5	1.6	2.5
8	12	16	33	11	2	0	0	98	38	20	40	-0.56	1.08	2.32	3.7	-0.33	-0.67	0	1	0.67	1.67	1.33	2.33	1.67	2.82	3.42	3.98	3.5	3.25	3.67	2	2	2	3.25	3.2	2.75
5	0	0	2	6	2	1	0	75	32	18	25	-0.36	-0.75	-0.94	-0.15	0	0	-0.33	0	-0.33	-0.33	-0.33	-0.33	0	-0.14	-0.38	0.04	3	3	2.67	2	1.67	1.75	2	1.6	2.25
0	0	0	0	2	0	0	11	34	11	10	13	-0.66	-0.48	-0.76	-2	0	-0.67	0	0	0	0	0	0	0	-1.45	-2.11	-2.12	1	1	1	1	1	1	1	1	1
5	4	3	4	0	0	0	0	68	23	20	25	0.52	0.13	-0.19	0.1	0.67	0	1	0	0.67	0.67	0	1	0	0.19	0	0.04	2.5	2	1.67	2	2	2	2	1.8	2
2	2	1	3	0	0	0	0	66	22	18	26	-0.01	-0.17	-0.57	-0.03	0.33	0	0.33	0	0.33	0.33	0	0.33	0	-0.47	0	0.36	2	2	2	1.67	2	1.75	2	2	2
11	6	10	21	7	0	0	2	101	45	17	39	0.56	0.44	1.17	1.92	0.33	0.33	0.67	1	0.67	0.33	0.67	1.67	1.5	1.51	1.47	2.21	4.25	4	4	2	1.67	1.5	2.75	3.2	3
3	4	3	1	5	0	0	2	71	24	19	28	-0.56	0.13	-0.19	-0.56	-0.33	-0.33	0	0	1	0.33	0	0.67	0.5	-0.14	-0.81	-0.75	2.25	2.5	1.67	1	3	1.75	1.75	2	2.75
7	6	5	9	2	10	5	2	50	18	13	19	0.58	-0.94	-0.69	0.43	0.33	0.33	1	-0.33	-0.67	-0.33	0	-0.67	-0.83	0.19	-0.05	1.02	1.5	2	1.33	1	1.67	1.25	1.5	1.2	1.75
2	3	3	4	0	1	0	0	37	14	10	13	-0.01	-0.16	-0.19	0.1	0.33	0	0.33	0	0.33	0.33	-0.33	0.67	0.5	0.19	0	0.04	1.25	1.5	1	1	1	1	1	1	1
4	0	5	4	0	0	0	0	52	16	14	22	0.34	-0.48	0.2	0.1	0.33	0.33	0.67	0	0	0	0.33	0.67	1	0.19	0	0.04	1.25	1.75	1.33	1.33	1.67	1.25	1.5	1.6	2
0	3	5	4	2	3	2	0	70	35	12	23	-0.66	-0.43	-0.16	0.1	-0.33	0	-0.33	-0.67	0	0.67	0.33	0.67	-0.33	-0.14	-0.38	0.69	3.75	2.5	3.33	1.67	1	1	1.75	1.8	1.75
10	9	10	25	0	0	1	0	79	26	20	33	1.4	0.9	0.99	2.7	1	0.67	1.67	0.67	1.33	1	1	1.33	1.5	2.16	2.66	2.67	2.5	2.25	2.33	2	2	2	2.75	1.8	3.25
19	12	16	20	16	13	14	18	75	26	11	38	0.65	-0.44	-0.18	-0.54	0.33	0.33	0.33	-1	1	-0.33	0	0	1.83	-1.11	-0.8	0.64	2.5	2.5	2	1	1.33	1	3.5	2.6	2.75
8	6	7	15	0	0	2	2	58	25	14	19	1.05	0.44	0.23	1.17	1	0.67	1	0	1.67	0.33	0.33	1.33	1	0.85	1.52	0.77	2.25	2.5	2	1.33	1.33	1.5	1.25	1.2	2
10	4	4	1	8	6	3	2	53	25	12	16	0.23	-0.7	-0.53	-0.56	0.33	0	0.33	-0.33	0.33	-0.67	-0.67	-0.33	0.83	-0.14	-0.81	-0.75	2.75	2	2	1	1.33	1.25	1	1	1.75
8	0	2	8	8	1	1	0	60	30	12	18	-0.12	-0.62	-0.56	0.6	0.33	0	-0.33	0	-0.33	0	0	0.33	0.17	0.52	0.38	0.69	3	2.25	3	1	1.33	1.25	1.25	1.2	1.75
10	13	2	5	10	5	1	2	84	40	19	25	-0.06	0.82	-0.56	-0.07	-0.33	0.33	0	0.67	1	1	-0.33	-0.33	-0.33	0.52	0	-0.75	4	4	2.67	1.33	1.67	2.5	1.5	2.2	2
1	5	5	2	3	2	0	4	48	24	10	14	-0.63	0.01	0.2	-0.73	-0.33	-0.33	0	0	0	1	0.33	0.67	0.17	-1.45	-0.43	0.04	2.5	2.25	1.67	1	1	1	1	1	1.25
12	5	6	15	2	2	3	3	66	23	19	24	1.47	0.01	-0.14	1.03	1	1.33	1	-0.33	0.67	0.67	0	0.67	1	0.85	-0.11	1.88	2	2.25	2	2	2.33	1.5	1.5	1.6	2.5
3	1	1	6	0	0	0	0	70	31	18	21	0.17	-0.33	-0.57	0.35	0.33	0.33	0.33	0	0	0.33	0	0.33	0	0.52	0	0.36	3	3.25	2	1.67	2	1.75	1.75	1.6	1.5
6	3	6	2	1	4	2	0	63	29	12	22	0.55	-0.57	0.04	-0.15	1.33	0.33	0	-0.33	-0.33	0.33	0	0.67	0.33	-0.14	0	-0.29	2.75	2.25	3	1	1.33	1.25	1.25	1.6	2.25
1	1	2	12	0	0	0	1	45	18	10	17	-0.19	-0.33	-0.38	0.95	0.33	0	0	0	0.33	0	0	0.33	0.5	0.52	1.14	1.02	2	1.5	1.33	1	1	1	1	1.2	1.75
2	2	2	3	0	0	0	4	41	18	10	13	-0.01	-0.17	-0.38	-0.61	0	0.33	0.33	0	0.33	0.33	0	0	1	-0.46	-0.87	-0.42	1.5	1.75	1.67	1	1	1	1	1	1
6	0	7	5	2	1	0	3	75	30	13	32	0.4	-0.62	0.59	-0.21	0.67	0.67	0	0	-0.33	0	0.33	1	1.17	-0.46	-0.43	0.24	3.25	2.5	2.33	1	1.67	1.25	2.25	2.2	3
3	2	6	6	5	2	4	4	51	18	11	22	-0.56	-0.45	-0.32	-0.24	-0.33	-0.33	0	0	-0.33	0.33	0.67	1	-0.17	-0.46	-0.05	-0.09	2.25	1.25	1.33	1	1	1.25	1.75	1.4	2
1	2	2	3	3	4	3	14	76	26	22	28	-0.63	-0.73	-0.92	-2.07	-0.33	-0.33	0	0	-0.33	-0.33	-0.33	0	-0.17	-0.79	-1.73	-3.61	2.5	2.5	2	2	2	2.5	2	1.8	2.75
6	11	17	22	0	3	3	3	111	41	22	48	0.7	0.79	1.98	1.89	1	0.33	0.67	0.67	1	1	1.33	2.67	1.33	1.18	1.41	2.67	4	4.25	2.67	2	2	2.5	3.75	3.6	3.75
5	3	15	13	0	6	5	3	60	26	10	24	0.52	-0.85	1.24	0.78	0.33	0.33	1	-0.33	-0.33	-0.33	1.33	1	1.5	0.85	0.27	1.02	2.25	2.75	2	1	1	1	2.5	1.6	1.5
1	3	3	7	1	0	1	0	57	27	10	20	-0.33	-0.02	-0.36	0.47	0	0	0	0	0.67	0.33	0	0.67	0.5	0.19	0	1.02	2.75	2.5	2	1	1	1	1.75	1.2	1.75
4	3	2	5	3	2	1	0	52	20	12	20	-0.1	-0.3	-0.56	0.22	0	0.33	0	0	-0.33	0.67	0	0	0.17	0.19	0	0.36	1.5	2	2	1	1	1.5	2	1	1.75
2	0	1	1	0	0	0	0	67	22	20	25	-0.01	-0.48	-0.57	-0.27	0.33	0.33	0	0	0	0	0	0	0.5	-0.14	-0.38	-0.29	2	2	2	2	2	2	2	1.8	2
6	10	8	12	15	2	2	10	52	21	11	20	-1.5	0.77	0.42	-0.37	-1	-0.33	-1.67	1	1.67	0	0.33	1.67	0.17	-0.46	-0.54	-0.02	1.5	2.5	1.67	1	1.33	1	2.25	1.4	1
5	11	18	28	4	0	0	7	79	23	20	36	-0.06	1.2	2.71	2.05	0	-0.33	0.67	0.67	1.67	1.33	1.33	2.67	3	1.18	2.98	1.5	2.25	2.25	1.67	2.67	1.33	2	3	2.2	3.25
6	18	23	19	1	0	2	4	86	22	14	50	0.55	2.27	3.32	1.38	0.67	0.33	0.67	0.67	2.67	2.67	3	2.67	3	0.85	0.71	2.34	2.25	2.25	1.33	1.33	1.33	1.5	4	4	3.5
0	1	2	58	1	0	0	1	69	25	20	24	-0.51	-0.33	-0.38	6.65	0	0	-0.33	0	0.33	0	0	0.67	0	5.78	6.84	5.96	2.5	2.25	2	2	2	2	2	1.8	1.75
15	25	6	30	20	27	6	10	94	29	21	44	-0.64	-0.39	-0.68	1.87	-0.67	0.33	-1.33	-0.33	0	-0.33	-2.33	-3	-1	2.17	1.31	1.38	2.75	3	2	2.33	2	2	3.5	2.8	4
6	4	5	1	25	18	9	9	57	20	16	21	-2.96	-2.36	-1.41	-1.59	-1.67	-2.33	-2.33	-1.33	-2	-1.33	-2	-1.33	-0.67	-2.76	-0.81	-0.42	1.75	2.25	1.33	1.67	1.67	1.5	1.75	1.4	1.75
19	14	4	4	16	12	7	11	82	45	12	25	0.65	0	-1.25	-1.51	-0.33	0.67	0.67	0.33	0.33	0	-0.67	-0.67	-1.33	-1.44	-1.73	-0.88	4	4.25	4	1	1	1.5	2	1.4	2.5
7	9	6	11	12	21	6	4	80	33	20	27	-0.88	-2.01	-0.68	0.38	-0.33	-0.67	-0.67	-1.33	-1.33	-1.33	-2.33	-1	-1.33	0.52	0.76	-0.22	2.5	3.25	3.33	2	2	2	2.25	2	2
2	7	5	5	14	11	4	5	77	25	17	35	-2.06	-0.93	-0.52	-0.51	-1.67	-1.33	-1	-0.67	-1	0.33	-0.33	-1	-0.5	-0.79	-0.43	-0.09	2.25	2.25	2.33	1.67	1.33	2	2.25	2.4	3.5
8	13	10	10	12	9	0	5	80	28	19	33	-0.71	0.26	1.17	0.11	-0.33	-0.33	-0.67	0.33	0.33	0.67	0	0.67	0	0.19	-0.05	0.11	2.5	2.5	2.67	2	2	1.75	2.5	2.4	2.75
10	10	11	15	25	24	24	24	102	35	24	43	-2.25	-2.27	-2.94	-2.04	-1.67	-1.67	-1.67	-1.67	-1	-2	-2	-0.33	-1.67	-2.75	-2.32	-0.14	3	3.25	3.33	2.33	2	2.75	3.5	2.8	3.75
10	9	8	8	12	10	15	10	103	33	20	50	-0.35	-0.49	-1.91	-0.86	0	-0.67	0	0.33	0.33	-1	-1	0.33	0.5	-1.12	-0.54	-0.67	3	3	3	2	2	2	3.75	3.8	4
7	8	21	10	0	0	0	2	105	39	22	44	0.87	0.74	3.29	0.55	0.67	0.67	1	1	0.67	1	2	3	3	0.52	0.71	0.24	3.5	3.5	3.67	2	2	2.5	3.5	3	3.75
7	7	6	19	2	4	0	12	61	19	15	27	0.58	0.04	0.39	0.21	0.33	0.33	1	0.33	-0.33	1	-0.67	0.67	1	0.86	0.55	-0.55	1.75	1.75	1.67	1.67	1.67	1.25	1.5	2	2.75
2	2	5	5	1	2	0	0	43	14	10	19	-0.16	-0.45	0.2	0.22	0	0	0.33	0	0	0	0	0.67	0.67	0.85	-0.38	0.04	1.25	1.25	1.33	1	1	1	1.75	1.2	1.5
15	12	7	17	0	1	0	2	121	50	27	44	2.29	1.22	0.59	1.42	1.33	1.67	2	0.33	2.33	1	0.33	1.67	0	1.18	2.28	0.57	4.5	4.75	4.33	2	3.33	2.75	3.5	3.4	3.25
13	16	17	22	1	0	0	0	86	36	19	31	1.79	1.97	2.52	2.33	1.33	0.33	2.33	0.67	2	2.67	1.33	2.67	2.5	1.51	2.28	2.67	3.25	3.5	3	1.67	2.33	1.75	2	2.8	2.25
2	1	2	3	10	9	2	2	69	22	18	29	-1.47	-1.57	-0.74	-0.32	-0.33	-1.33	-1	-1	-1	-0.67	-0.67	-0.33	-1.33	-0.14	-0.38	-0.42	2	2	2	1.67	2	1.75	2.25	2	2.5
2	5	6	6	2	3	2	1	51	16	11	24	-0.3	-0.13	0.04	0.2	0.33	0	-0.33	-0.33	0.67	0.33	0.33	0.33	0.67	-0.46	0.38	0.69	1.5	1.5	1.33	1	1	1.25	2	1.4	2.25
6	2	7	11	9	0	0	8	94	32	27	35	-0.62	-0.17	0.59	-0.2	-0.33	-0.67	0	0	0.33	0.33	0	1.67	1	-0.46	0.27	-0.22	3.25	3.5	1.67	3.67	1.67	2.75	3	2	3.25
11	16	12	3	11	5	0	1	59	24	14	21	-0.03	1.28	1.55	-0.17	0.33	0.33	-0.67	1	1	1.67	0.33	0.67	2	-0.14	0	-0.29	2	2.75	1.67	2	1	1.25	1.5	1.4	2
1	3	1	4	0	0	0	4	68	27	17	24	-0.19	-0.02	-0.57	-0.48	0	0	0.33	0	0.33	0.67	0	0.33	0	-0.46	-0.87	0.04	2.5	2.5	2.33	1.67	1.67	1.75	2	1.8	1.75
0	2	4	4	4	0	0	4	53	19	16	18	-0.95	-0.17	0.01	-0.48	-0.33	-0.67	-0.33	0	0.33	0.33	0	0.67	1	-0.46	-0.43	-0.42	1.5	2	1.67	1.33	1.67	1.75	1.25	1.4	1.5
10	12	16	20	8	7	3	3	103	44	18	41	0.23	0.39	1.79	1.65	-0.33	0	1	0.67	1	0	1	1.67	1	1.84	1.9	0.9	4.5	3.75	3.67	1	2.33	2	3.5	3.2	2.75
2	1	0	3	1	2	0	0	68	24	17	27	-0.16	-0.6	-0.76	-0.03	0.33	0	0	0	0	-0.33	-0.33	0	-0.33	-0.47	0	0.36	2	2.5	2	1.67	1.67	1.75	2	1.8	2.5
5	0	0	6	1	0	0	2	43	14	13	16	0.37	-0.48	-0.76	0.06	0	0.67	0.67	0	0	0	0	0	0	-0.46	0	0.57	1	1.75	1	1	2	1	1.25	1.2	1.25
8	3	5	1	7	7	3	0	52	20	15	17	0.03	-0.99	-0.34	-0.27	0.33	-0.33	0.33	-0.67	-0.33	-0.33	-0.67	0	0.33	-0.14	-0.38	-0.29	2.25	1.5	1.67	1	2.33	1.25	1.25	1	1.75
14	27	17	14	1	2	0	1	95	44	12	39	1.97	3.37	2.52	1.19	1	1	2.33	3	2.33	3	2	1.67	2.17	0.85	0.38	2.01	4.5	4.25	3	1.33	1	1.25	3.5	2.4	3.25
11	10	10	8	17	10	12	13	82	28	24	30	-0.91	-0.33	-0.98	-1.3	-0.33	-1	-0.67	0.33	0.33	-0.67	0.33	0	0.17	-0.79	-1.35	-1.58	3	2.5	2	2	2.67	2.5	2.5	2	2.5
11	12	10	7	0	0	0	0	87	39	20	28	1.58	1.35	1.17	0.47	1.33	1	1.33	0.33	1.67	2	1	1.67	1	0.85	0	0.36	4	4	2.33	2	2.33	1.75	2.25	2	2.25
2	3	2	1	0	0	0	1	55	29	10	16	-0.01	-0.02	-0.38	-0.42	0.33	0	0.33	0	0.67	0.33	0	0.67	0	-0.46	-0.38	-0.29	3	2.75	2	1	1	1	1	1	1.75
8	5	11	13	0	0	0	12	68	21	18	29	1.05	0.29	1.36	-0.53	1	0.67	1	0.33	0.67	0.67	1	1.67	1.5	0.19	-0.16	-1.96	1.75	2.25	1.67	1.33	3	1.25	2	2	2.75
6	13	17	6	6	5	1	3	63	27	11	25	-0.18	0.82	2.34	-0.09	0.33	0.33	-0.67	0.67	0.67	1.33	1.33	1.33	2.33	-0.46	-0.05	0.24	3	2.25	2	1	1	1.25	2	1.4	2.5
11	11	9	2	8	10	6	6	98	34	20	44	0.41	-0.18	-0.1	-1.02	0	0.67	0.33	0.33	0	0	0	0.33	-0.33	-1.12	-0.92	-0.75	3	3.5	2.67	2	2	2	3.75	3.2	3.25
9	20	10	6	0	1	0	0	51	24	10	17	1.23	2.44	1.17	0.35	1.33	0.33	1.33	1	3	2.33	0.67	1.67	1	-0.14	0.38	0.69	1.75	2.5	2.33	1	1	1	1.25	1.4	1.25
5	7	5	6	3	1	0	2	70	24	19	27	0.08	0.45	0.2	0.06	0.33	0.33	0	0	1.33	0.67	0	0.67	1	-0.13	0.38	0.04	2.5	2	2	1.67	1.67	2.25	2	2	2.25
2	0	4	2	0	0	0	4	52	18	15	19	-0.01	-0.48	0.01	-0.73	0.33	0	0.33	0	0	0	0	0.67	1	-0.79	-0.81	-0.42	1.5	1.75	1.67	1.67	1.33	1.5	1.5	1.2	1.75
3	7	8	16	0	1	0	10	84	39	16	29	0.17	0.45	0.78	0.13	0.67	0	0.33	0	1.33	0.67	0.67	1	1	-0.46	-0.16	0.97	3.75	3.5	3.33	2.33	1.67	1	2.5	2.2	2
0	2	1	5	6	6	5	4	114	40	34	40	-1.24	-1	-1.47	-0.36	-0.67	-0.67	-0.67	0	-1	-0.33	-0.33	-0.33	-1	-0.46	-0.43	0.04	3.5	3.5	4	3.67	3.33	3.25	3	3	3.25
6	2	2	5	2	0	0	8	58	17	19	22	0.4	-0.17	-0.38	-0.94	0.33	0.67	0.33	0	0.33	0.33	0	0.67	0	-0.14	-0.92	-1.91	1.5	1.5	1.67	2.33	1.67	1.75	1.5	1.6	2
8	5	6	3	12	1	0	3	65	23	15	27	-0.71	0.15	0.39	-0.46	0	-0.33	-1	0	0.67	0.67	0.67	0.67	0.5	-0.79	-0.38	0.04	2	2.25	2	1.33	1.67	1.5	2	1.8	2.5
8	7	20	26	11	15	2	10	107	40	24	43	-0.56	-1.48	2.74	1.37	-0.33	0	-0.67	-1	-1.33	-0.33	0.67	1.33	0.5	0.86	2.17	0.97	4	3.5	3.33	2	3	2.25	3	3.2	3.75
0	2	6	5	4	7	12	8	50	24	10	16	-0.95	-1.14	-1.76	-0.94	-0.33	-0.33	-0.67	-0.33	-0.67	-0.67	0	0.33	-0.33	-1.12	-1.35	-0.09	2.75	1.75	2	1	1	1	1	1.4	1.25
1	4	6	3	2	4	3	0	72	26	20	26	-0.48	-0.42	-0.14	-0.03	-0.33	-0.33	0.33	-0.33	0.33	0	0.33	0.33	0.33	-0.14	0	0.04	2.5	2	2.67	2	2	2	2.5	1.8	1.75
10	9	6	12	2	1	0	0	89	38	18	33	1.11	0.76	0.39	1.09	1	1	0.67	0.33	1.33	1	0	1.33	0.5	0.85	1.52	0.69	3.5	3.5	3.33	1.67	1.67	2	2	2.6	3
19	18	14	6	10	5	6	0	102	44	24	34	1.53	1.58	0.86	0.35	1	1	1	1.67	1.33	1.33	1	1.33	1.33	0.19	0.38	0.36	4.25	4	3.67	2.67	2	2.5	2.5	2.6	2.75
7	2	3	2	10	0	1	2	73	26	20	27	-0.59	-0.17	-0.36	-0.44	0	-0.33	-0.67	0.33	0	0.33	0.33	0.33	0.5	0.19	-0.81	-0.75	2	2.5	2.67	2	2	2	2	1.8	2.5
7	6	2	0	7	2	0	0	35	12	10	13	-0.15	0.16	-0.38	-0.4	0.33	-0.33	0	0.33	0.67	0.33	-0.33	0	0.5	-0.47	-0.38	-0.29	1.25	1	1	1	1	1	1	1	1
7	9	8	10	0	0	0	4	80	29	16	35	0.87	0.9	0.78	0.26	0.67	0.67	1	0.67	1.33	1	0.67	1.33	1	0.19	0.71	-0.34	3	2.5	2.33	2	1.33	1.5	2.25	2.2	3.75
1	3	3	0	10	9	1	1	51	23	10	18	-1.65	-1.26	-0.36	-0.54	-1	-1	-1	-0.33	-0.67	-1	-0.33	0	-1.67	-0.79	-0.38	-0.29	1.75	3.25	1	1	1	1	1.5	1	1.75
1	7	5	1	5	0	1	3	44	21	10	13	-0.92	0.59	0.02	-0.71	-0.33	-0.33	-0.67	0	1	1.33	0	1	1	-0.47	0	-1.66	2	2	1.67	1	1	1	1	1	1
0	2	8	7	0	2	2	4	65	24	13	28	-0.36	-0.45	0.42	-0.11	0	0	0	0	0	0	0	1.33	1.33	-0.14	-0.87	0.57	2.25	2.5	1.67	1.33	1.33	1.25	1.5	2.6	2.25
2	13	11	4	2	6	4	2	64	24	12	28	-0.3	0.68	0.64	-0.19	0	0	0	1	0	1.33	0.33	1	0.83	0.52	-0.38	-0.88	2	2.5	2	1	1	1.5	2.25	2	2.25
9	6	4	6	6	4	0	3	41	14	10	17	0.35	-0.11	0.01	-0.09	0.33	0.33	0.33	0	0.33	0.33	0	0.33	-0.17	-0.14	-0.43	0.24	1.5	1.25	1	1	1	1	1.25	1	1.75
6	12	10	18	4	2	1	1	118	44	37	37	0.11	1.08	0.99	1.69	0.67	0.33	-0.33	1	1	1.33	1	1	1.17	1.84	1.52	1.35	3.75	4.75	3.33	3.33	3.33	4.25	3	2.6	3
1	2	2	1	1	1	2	1	57	30	14	13	-0.33	-0.31	-0.74	-0.42	0	0	0	0	0.33	0	0	0.33	0.17	-0.47	-0.38	-0.42	2.5	3	2.67	1.33	1.33	1.5	1	1	1
7	4	6	4	5	3	3	4	39	15	10	14	0.14	-0.28	-0.14	-0.48	0	0	0.67	0	0.67	-0.33	0	1	0.33	-0.47	-0.87	-0.22	1	1.75	1.33	1	1	1	1	1	1.25
6	7	10	6	4	0	1	3	44	13	14	17	0.11	0.59	0.99	-0.09	0.33	0.67	-0.33	0.33	1.33	0.67	0.67	2	1	-0.14	0.38	-0.67	1.25	1	1.33	1	2	1.25	1.25	1.2	1.5
0	1	2	10	3	1	2	4	63	35	13	15	-0.8	-0.46	-0.74	0.26	-0.33	0	-0.67	0	0	0	0	0.33	0.17	-0.46	0.76	0.44	3	3.25	3.33	1	2	1	1	1.2	1.25
6	4	4	8	6	3	1	4	60	23	14	23	-0.18	-0.28	-0.17	0.01	0	0	0	-0.33	0.33	0.33	0	0	0.5	-0.46	0.27	0.24	2.5	1.75	2	1	2.33	1	1.75	1.6	2
5	5	7	14	2	1	1	7	75	23	20	32	0.23	0.15	0.41	0.32	0.67	0	0.33	0	0.33	1	0.67	1	0.67	0.52	0.71	-0.6	2	2.25	2	1.33	3	1.75	2.25	2.6	2.5
15	19	13	20	20	25	21	15	88	26	22	40	-0.64	-1.03	-2.02	-0.1	-0.67	-0.33	-0.67	-0.67	-0.33	-1	-1.67	-0.33	-1.5	-0.13	0.06	0.11	2.75	2.25	2	1.67	2.67	2.25	2.5	3	3.75
11	11	11	12	0	0	0	0	117	40	31	46	1.58	1.2	1.36	1.09	1	1	1.67	0.67	1.33	1.67	1	2	1	1.84	0.76	0.36	3.75	3.5	3.67	2.67	3.33	3.25	3.75	3.4	3.5
23	27	22	22	5	5	1	5	86	28	23	35	2.97	2.96	3.3	1.6	2	2	2	2	2.33	3	2	2	2.67	1.51	0.6	2.34	2.25	3.25	2	2	2.67	2.25	2.5	2.8	2.75
9	5	8	11	7	0	0	6	93	33	22	38	0.2	0.29	0.78	0.09	0	0	0.67	0	0.67	1	1	1	1	0.85	0.22	-0.88	2.75	3	3.33	2	2	2.5	3	2.6	3.25
5	2	6	5	0	0	0	0	60	29	10	21	0.52	-0.17	0.39	0.22	0.33	0.33	1	0	0	0.67	0.33	1	1	0.19	0.38	0.04	3.25	2.25	2.33	1	1	1	1.25	1.4	2.25
3	8	8	3	8	10	16	3	55	29	10	16	-1	-0.64	-2.09	-0.46	-0.33	-0.33	-1	-0.33	0	-0.33	-0.33	0.33	-0.33	-1.12	-0.43	0.36	2.5	3.25	2	1	1	1	1	1.2	1.5
12	8	7	6	11	10	4	12	82	30	17	35	0.15	-0.64	-0.13	-1.4	0.67	0	-0.33	-0.67	-0.33	0.33	-0.33	0.33	-0.83	-0.79	-0.92	-2.24	3.25	2.75	2	1	2	2	2.75	2.6	2.75
7	4	7	12	7	2	0	4	96	35	23	38	-0.15	-0.14	0.59	0.51	0.33	-0.67	0.33	-0.33	0.33	0.67	0	0.67	1.5	1.18	0.71	-0.67	3.75	3	2.67	2.67	2.33	2	3	2.6	3.25
4	8	1	3	4	2	0	1	59	23	12	24	-0.24	0.47	-0.57	-0.17	-0.33	-0.33	0.67	0.67	1	0.33	-0.33	-0.33	0.5	-0.14	-0.05	-0.29	1.5	2.25	2.67	1	1.33	1.25	2	1.4	2.25
2	2	0	2	1	0	0	0	66	22	16	28	-0.16	-0.17	-0.76	-0.15	0.33	0	0	0.33	0.33	0	0	0	0	-0.47	0.38	-0.29	2.75	1.75	1.33	1.67	1.67	1.5	2	1.8	2.75
3	3	4	5	2	0	0	0	63	22	11	30	-0.13	-0.02	0.01	0.22	0	0	0.33	0.33	0.67	0	0	0.67	1	0.19	0	0.36	2	2	2	1	1	1.25	2.75	1.8	2.5
7	3	1	2	2	0	0	0	79	32	14	33	0.58	-0.02	-0.57	-0.15	0.67	0.33	0.67	0.67	0.33	0	0	0	0.5	-0.47	0	0.04	3.25	3	2.33	1.67	1	1.5	2	2.8	2.75
9	15	21	28	3	0	0	0	81	39	20	22	0.79	1.81	3.29	3.08	0.33	0.33	1.33	0.67	2	2.33	2	3	3	2.82	2.28	3.32	3.5	3.5	3.67	2	2	2	2	1.6	1.5
5	4	1	3	6	7	0	0	72	26	20	26	-0.36	-0.83	-0.57	-0.03	0	-0.33	0	-0.67	0.33	-0.67	-1	-0.67	-0.33	-0.14	0.38	-0.29	2.75	2.25	2	2	2	2	2	2	2
13	18	10	9	17	21	14	14	98	40	20	38	-0.55	-0.63	-1.34	-1.32	-0.67	-0.33	-0.33	-0.67	-0.67	0.33	-1	-1.67	-0.5	-1.44	-0.97	-1.13	3.5	3.5	4	1.67	2.33	2	3	2.8	3
4	8	8	26	5	4	2	13	87	39	21	27	-0.39	0.19	0.42	0.93	0	-0.33	0	0.67	0.67	0	0.67	1	0	0.85	1.31	0.26	3.5	4	3	1.33	2.33	2.5	2.25	1.8	2.25
14	8	2	11	7	0	0	2	74	27	17	30	1.09	0.74	-0.38	0.68	1.67	-0.33	1	0.67	1	1	0	0.67	0	0.19	1.09	0.57	2.75	3	1.33	1.33	2	1.75	2.5	2.2	2.25
7	5	6	8	1	0	0	4	71	22	19	30	0.73	0.29	0.39	0.01	0.67	0.67	0.67	0.33	0.33	1	0.33	1	1	0.52	-0.49	-0.09	2	2.25	1.67	2	2	1.75	1.75	2.2	3
8	2	4	20	0	0	0	5	72	28	20	24	1.05	-0.17	0.01	1.35	0.67	1	1	0.33	0	0.33	0.67	0.33	0.5	1.18	2.28	0.31	2.5	2.5	2.67	1.67	2.33	2	1.75	1.8	2
2	0	0	3	14	0	0	2	58	22	10	26	-2.06	-0.48	-0.76	-0.32	-0.67	-2.67	-0.67	0	0	0	0	0	0	-0.14	-0.81	0.04	2.5	2	1.33	1	1	1	2	1.4	2.75
2	4	1	5	0	0	0	0	65	23	16	26	-0.01	0.13	-0.57	0.22	0.33	0	0.33	0	0.67	0.67	0	0.33	0	-0.47	0.38	0.69	2	2.5	1.67	1.67	1	2	2.25	1.8	2
15	9	3	8	5	1	4	2	65	23	16	26	1.56	0.76	-0.9	0.3	1	0.67	1.67	1	1	0.67	0	0	1	0.19	0.76	0.04	2	2.5	1.67	1.67	1	2	2.25	1.8	2
11	9	4	6	9	5	7	3	71	26	18	27	0.26	0.21	-1.25	-0.09	0	0.33	0.33	0.67	0.33	0.33	0	0.33	-0.5	-0.46	0	0.36	2.5	2.5	2	1.67	2	1.75	2	2	2.25
3	6	7	2	6	0	0	1	47	20	10	17	-0.71	0.44	0.59	-0.3	-0.33	0	-0.67	0	1	1	0.67	1	1	-0.46	-0.38	0.04	2	1.5	2	1	1	1	1.25	1.2	1.5
17	19	12	19	6	10	4	3	107	35	31	41	1.76	1.04	0.84	1.52	1.67	1.33	0.67	1	0.67	1.33	0.67	-0.33	1	2.82	1.41	-0.09	3.75	3	2.67	3	2.33	3.75	4	2.6	3
2	1	2	0	10	8	8	7	67	24	17	26	-1.47	-1.43	-1.81	-1.42	-1	-1	-0.67	-1	-0.67	-0.67	-0.67	-0.67	-0.67	-1.12	-1.25	-1.66	2.5	2	2	1.33	1.67	2	1.75	1.8	2.5
6	10	9	20	15	10	8	6	88	42	21	25	-1.5	-0.33	-0.46	1.21	-0.67	-1.67	-0.67	0.33	-0.33	0	0	-0.33	0.5	1.18	1.09	0.97	3.75	4.25	3.33	2.33	2	2	2	1.8	2
17	16	15	0	20	25	21	17	89	32	27	30	-0.29	-1.49	-1.63	-2.88	-0.33	0	-0.67	-1.33	-0.67	-1	-1	-1	-0.67	-2.1	-2.98	-3.03	2.5	3	3.33	2.67	2.67	2.75	2.25	1.8	3
3	5	5	7	11	14	4	5	46	18	10	18	-1.44	-1.65	-0.52	-0.26	-0.67	-1	-1	-1.67	-1	-0.33	-1	-1	-0.83	-0.46	-0.43	0.11	1.25	1.75	2	1	1	1	1.25	1.2	1.75
0	0	4	4	1	0	0	2	60	23	11	26	-0.51	-0.48	0.01	-0.19	-0.33	0	0	0	0	0	0	1	0.5	-0.14	0	-0.42	2	2.25	2	1	1.33	1	1.5	1.6	3
9	12	8	9	6	21	3	2	63	24	10	29	0.35	-1.55	0.24	0.43	0	0.67	0.33	-1.67	-0.33	-1	-1.67	-1	-1.33	0.52	0.33	0.24	2.5	2.25	1.67	1	1	1	2.5	1.6	2.75
1	3	5	7	6	0	0	4	41	11	12	18	-1.06	-0.02	0.2	-0.11	-0.67	-0.33	-0.67	0	0.67	0.33	0	1	1	-0.13	0	-0.22	1	1	1	1	1.67	1	1.5	1	1.75
5	4	3	13	5	7	1	2	78	24	21	33	-0.21	-0.83	-0.36	0.92	0.33	-0.33	0	-0.33	-0.33	-0.33	-0.67	-1	0.67	-0.13	0.76	2.01	2	2.5	2	2	1.67	2.5	3	1.8	3
3	5	7	11	6	5	2	3	81	34	18	29	-0.71	-0.41	0.23	0.53	-0.33	-0.33	-0.33	0	0	0	0.33	0.67	0	0.52	0.38	0.44	3	3.5	2.67	2	1.67	1.75	2.5	2.4	1.75
9	20	13	30	15	20	17	10	60	17	10	33	-0.97	-0.19	-1.3	1.87	-1	-0.33	-0.67	0.33	-1	0.67	-1.33	0	-0.5	1.51	1.74	2.08	1.75	1.75	1	1	1	1	1.75	2.6	3.25
3	5	6	4	7	5	14	16	66	24	17	25	-0.86	-0.41	-2.11	-2.23	-0.33	-0.33	-0.67	-0.33	0.33	0	0.33	-0.33	0.67	-1.45	-2.22	-2.7	2.5	2	2	1.33	1.67	2	2	1.8	2
8	15	9	15	1	2	0	3	67	35	10	22	0.9	1.54	0.97	1.03	1	0.33	1	1	1.67	1.67	0.33	1.33	1	0.52	1.09	1.22	2.5	3.5	3.67	1	1	1	1.5	1.8	1.75
12	14	2	6	16	17	1	10	83	27	16	40	-0.58	-0.69	-0.56	-1.11	0	0	-1.33	0	0	-1	-2	-1.67	-1.17	-2.43	0.27	-0.42	2.25	2.25	3	1	2.67	1.25	3	2.6	3.75
2	3	8	3	4	0	0	5	46	15	12	19	-0.59	-0.02	0.78	-0.75	-0.33	0.33	-0.67	0	0.33	0.67	0.67	1.33	1	-0.47	-0.87	-1	1.75	1.25	1	1	1	1.5	2	1.2	1.25
10	4	3	11	1	3	0	2	66	35	10	21	1.26	-0.28	-0.19	0.68	1	1	1	0	0.33	0	0.67	-0.33	-0.33	1.84	-0.05	-0.09	2.5	3.5	3.67	1	1	1	1.5	1.8	1.5
8	9	9	18	5	0	0	2	69	25	19	25	0.32	0.9	0.97	1.54	0.33	1	-0.33	1	1	1	0.67	1.33	1.5	1.51	0.71	2.01	3	2.5	1	1.33	2.67	1.75	2.5	1.6	1.75
4	5	5	1	0	0	0	0	48	22	10	16	0.34	0.29	0.2	-0.27	0.33	0	1	0	1	0.67	0	1	1	-0.14	-0.38	-0.29	2.5	1.5	2	1	1	1	1	1.4	1.25
10	5	13	10	2	2	10	10	80	24	20	36	1.11	0.01	-0.05	-0.62	1	0.67	1	0.33	0	0.67	1	2	1.33	0.52	-0.92	-1.58	2	2.5	2	2	2	2	2.75	2.6	3
3	2	0	7	0	0	0	0	43	19	10	14	0.17	-0.17	-0.76	0.47	0.67	0	0.33	0	0.67	0	0	0	0	-0.14	0.38	1.02	1	2	2.33	1	1	1	1	1	1.25
6	0	0	11	5	0	0	1	88	26	23	39	-0.03	-0.48	-0.76	0.82	0.67	-0.33	0	0	0	0	0	0	0	0.85	0.71	0.69	2	3	2	1.67	3	2.25	2.75	2.6	3.75
1	1	3	6	0	0	0	0	60	21	14	25	-0.19	-0.33	-0.19	0.35	0	0	0.33	0	0	0.33	0	0.67	0.5	0.19	0	0.69	1.75	2.25	1.67	1	1.67	1.5	1.75	2	2
6	5	4	11	0	0	0	0	80	26	22	32	0.7	0.29	0.01	0.97	0.67	0.33	1	0.67	0.33	0.67	0	0.67	1	0.52	0.76	1.35	2.5	2.5	2	2	2.33	2.25	3	2.2	2.25
1	1	0	1	0	0	0	0	75	30	20	25	-0.19	-0.33	-0.76	-0.27	0	0	0.33	0	0.33	0	0	0	0	-0.47	-0.38	0.04	3	2.75	2.33	2	2	2	2	1.8	2
20	11	7	7	12	11	1	2	51	17	12	22	1.42	-0.32	0.41	0.18	1	0.67	1	0	0	0	-1.33	0.67	-0.5	0.19	0.76	-0.42	1.25	2	1.33	1	1.67	1	1.25	1.6	2.25
4	5	1	0	8	11	1	1	47	16	14	17	-0.83	-1.23	-0.75	-0.54	-0.33	-0.33	-0.67	-0.33	-0.67	-1	-1.33	-0.67	-1.33	-0.47	-0.81	-0.29	1.75	1.5	1	1.33	1.33	1.5	1	1.2	1.75
4	4	6	2	2	0	0	0	44	16	11	17	0.05	0.13	0.39	-0.15	0	0	0.67	0	0.67	0.67	0.33	1	1	-0.47	-0.38	0.36	1.25	1.75	1.33	1	1	1.25	1.25	1.2	1.5
10	6	8	8	21	12	13	26	63	23	17	23	-1.67	-1.22	-1.55	-3.2	-0.67	-2	-1	-1.67	-0.67	0.33	-0.67	-0.67	0.33	-3.08	-3.95	-1.46	2.25	1.75	2.33	1	3	1.25	1.25	1.8	2.25
12	14	6	7	6	1	0	0	67	23	21	23	0.88	1.52	0.39	0.47	0.67	0	1.33	1	2	1.33	0.33	0.33	1.5	0.85	0.38	0.04	2	2	2.33	1.33	2.33	2.5	1.25	1.8	2.25
6	5	7	0	2	0	0	0	69	22	20	27	0.4	0.29	0.59	-0.4	0.67	0.33	0.33	0.33	1	0.33	0.67	1	1	-0.47	-0.38	-0.29	2.25	1.75	2	2	2	2	2	2	2.25
7	7	3	1	5	9	5	0	71	27	21	23	0.14	-0.65	-1.08	-0.27	0.33	0.67	-0.33	0	-0.67	0	-0.67	-0.33	-0.83	-0.47	-0.38	0.04	2.5	2.25	2.67	2	2	2.25	2.25	1.4	1.75
7	2	0	4	2	0	0	1	79	30	19	30	0.58	-0.17	-0.76	-0.05	0.67	0.33	0.67	0	0.33	0.33	0	0	0	-0.14	0	0.04	2.75	3	2.33	2	2	1.75	2.5	2.4	2
5	9	12	13	1	1	0	4	74	32	15	27	0.37	0.76	1.55	0.63	0.67	0.33	0.33	0.67	1.33	0.67	1	1.33	2	1.18	0.71	-0.22	3.25	2.75	2.67	1	1	2.25	2.25	1.8	2.25
9	7	5	20	1	0	0	2	92	38	10	44	1.08	0.59	0.2	1.79	1.33	0.67	0.67	0.33	0.67	1.33	0.33	1	0.5	1.51	1.09	2.21	3.75	3.75	2.67	1	1	1	3.5	3.2	3.5
7	4	3	7	2	0	0	0	80	31	25	24	0.58	0.13	-0.19	0.47	0.67	0.67	0.33	0	0.67	0.67	0.33	0.33	0.5	0.19	1.14	0.04	3.25	2.5	2.67	2	3.67	2	2	1.6	2
20	24	4	19	9	4	0	0	109	36	28	45	1.85	2.64	0.01	1.96	0.33	2.33	1	2.67	2	2	-0.33	0.33	0.17	2.16	1.14	2.01	3.5	3	3.33	1	3.67	3.5	3.5	3	4
5	3	6	17	2	0	0	2	76	33	14	29	0.23	-0.02	0.39	1.42	0.33	0.33	0.33	0	0.33	0.67	0	1.33	1	1.18	1.14	1.43	3	3	3	1	2	1.25	2.25	1.8	2.75
16	9	4	14	6	0	0	9	102	38	25	39	1.59	0.9	0.01	0.03	0.67	1	1.67	0.33	1.67	1	0	0.67	1	-0.13	0.71	-0.6	4.25	3.5	2.33	1.33	3	3	3	2.8	3.25
1	0	7	9	0	0	0	0	55	30	11	14	-0.19	-0.48	0.59	0.72	0.33	0	0	0	0	0	0.67	0.67	1.5	0.52	0.76	0.69	3	3	2	1	1	1.25	1	1	1.25
1	4	4	5	1	1	0	3	43	19	10	14	-0.33	-0.01	0.01	-0.21	0	-0.33	0.33	0	0.67	0.33	0	0.67	0.67	0.19	-0.43	-0.55	1.5	2	1.67	1	1	1	1	1	1.25
4	3	5	8	8	8	4	1	37	13	10	14	-0.83	-1.13	-0.52	0.45	-0.67	-1	0.33	-1	0	-0.67	-0.33	-0.33	-0.17	0.52	0	0.57	1.25	1	1.33	1	1	1	1.25	1	1
8	5	5	26	12	1	0	6	69	24	18	27	-0.71	0.15	0.2	1.95	-0.33	-0.67	-0.33	0.33	0.33	0.67	0	0.67	1	2.17	1.03	2.08	2.25	2.25	2	1.67	2	1.75	1.5	2	2.75
4	4	1	0	3	7	3	0	60	28	16	16	-0.1	-0.83	-1.11	-0.4	0	0	0.33	0	-0.67	-0.33	-0.33	-0.67	-0.83	-0.47	-0.38	-0.29	2.25	3	2.33	2.67	1	1.25	1	1.2	1.5

## Sheet: code book
Variable	Meaning
ia_p	parent ranting inattention total scores
hi_p	parent ranting hyperactivity/impulsivity total scores
odd_p	parent ranting ODD total scores
in_p	parent ranting internalizing behaviors total scores
ia_t	teacher ranting inattention total scores
hi_t	teacher ranting hyperactivity/impulsivity total scores
odd_t	teacher ranting ODD total scores
in_t	teacher ranting internalizing behaviors total scores
ps	parenting stress total scores
pd	parental distress factor total scores
pcdi	parent-child dysfunctional interaction factor scores
dc	difficult child factor scores
d_ia_total	SDS of inattention total scores
d_hi_total	SDS of hyperactivity/impulsivity total scores
d_odd_total	SDS of ODD total scores
d_in_total	SDS of internalizing behaviors total scores
d_ia1	SDS of inattention parcel 1
d_ia2	SDS of inattention parcel 2
d_ia3	SDS of inattention parcel 3
d_hi1	SDS of hyperactivity/impulsivity parcel 1
d_hi2	SDS of hyperactivity/impulsivity parcel 2
d_hi3	SDS of hyperactivity/impulsivity parcel 3
d_odd1	SDS of ODD parcel 1
d_odd2	SDS of ODD parcel 2
d_odd3	SDS of ODD parcel 3
d_in1	SDS of internalizing behaviors parcel 1
d_in2	SDS of internalizing behaviors parcel 2
d_in3	SDS of internalizing behaviors parcel 3
pd_1	parental distress factor parcel 1
pd_2	parental distress factor parcel 2
pd_3	parental distress factor parcel 3
pcdi_1	parent-child dysfunctional internaction factor parcel 1
pcdi_2	parent-child dysfunctional internaction factor parcel 2
pcdi_3	parent-child dysfunctional internaction factor parcel 3
dc_1	difficult child factor parcel 1
dc_2	difficult child factor parcel 2
dc_3	difficult child factor parcel 3
